# Supplementary material for: Leaf variegation caused by plastome structural variation: an example from Dianella tasmanica
Source: Hortic Res. 2024 Jan 10;11(3):uhae009. doi: 10.1093/hr/uhae009 (PMC10923649; doi:10.1093/hr/uhae009)
Supplement: Web_Material_uhae009 [file web_material_uhae009.zip]

Archive with 2 entries (2 files):
- Supplementary Tables S1-S3.xlsx
- SupplementaryFigureS1-S9.pdf
