# Supplementary material for: Leaf variegation caused by plastome structural variation: an example from Dianella tasmanica
Source: Hortic Res. 2024 Jan 10;11(3):uhae009. doi: 10.1093/hr/uhae009 (PMC10923649; doi:10.1093/hr/uhae009)
Supplement: Web_Material_uhae009 [file web_material_uhae009.zip › Supplementary Tables S1-S3.xlsx]

## Sheet: TableS1
Table S1. Sequencing information of five (DNA-seq) and six (RNA-seq) samples of Dianella tasmanica. Va = Albino sector of variegated plants; Vg = Green sector of variegated plants; Ng = Leaves of green plants.
Sample	Sample abbreviation	Illumina DNA sequencing base number (Gb)	Illumina RNA sequencing base number (Gb)	Nanopore DNA sequencing base number (Gb)
Leaves of green individual 1	Ng1	7.4	6.1	-
Leaves of green individual 2	Ng2	-	6.1	-
Albino sector of variegated individual 1	Va1	8.5	6.2	7
Albino sector of variegated individual 2	Va2	4.1	6	-
Green sector of variegated individual 1	Vg1	7.8	6.5	-
Green sector of variegated individual 2	Vg2	4.2	6.2	-

## Sheet: TableS2
Table S2. Expression of plastid genes in six samples of Dianella tasmanica. Va = Albino sector of variegated plants; Vg = Green sector of variegated plants; Ng = Leaves of green plants.
Gene	Length (bp)	Ng1		Ng2		Va1		Va2		Vg1		Vg2
		Read count	TPM normalized	Read count	TPM normalized	Read count	TPM normalized	Read count	TPM normalized	Read count	TPM normalized	Read count	TPM normalized
accD	1512	23449	520.486	21616	595.693	82756	1675.41	87112	1797.71	66292	1740.55	29946	762.724
atpA	1524	158088	3481.37	165529	4525.72	178020	3575.68	214800	4397.87	120493	3138.72	110012	2779.94
atpB	1497	95129	2132.69	73147	2035.98	49744	1017.17	53084	1106.46	45839	1215.6	52079	1339.74
atpE	405	38929	3225.93	26964	2774.14	14632	1105.92	16488	1270.3	19282	1890.05	22155	2106.67
atpF	555	159557	9648.5	99385	7461.51	146520	8081.25	177457	9976.85	90476	6471.67	80158	5562.04
atpH	246	84642	11547.5	62121	10522.1	118117	14697.8	152183	19303	74753	12063.4	70597	11051.8
atpI	744	59094	2665.67	67510	3780.89	65506	2695.15	75477	3165.45	55968	2986.36	52103	2696.93
ccsA	966	38475	1336.71	33085	1427.1	40497	1283.28	46246	1493.79	33632	1382.14	27418	1093.05
cemA	585	47792	2741.8	36812	2622	57695	3018.96	70274	3748.28	88435	6001.29	39766	2617.8
clpP	615	23950	1306.97	21139	1432.22	482285	24005.1	515341	26146.5	114326	7379.82	96892	6067.26
infA	245	9311	1275.46	10584	1800.04	73078	9130.51	71761	9139.36	13697	2219.4	16728	2629.41
matK	1569	220860	4724.23	212111	5632.99	910	17.7539	1578	31.3818	131250	3320.87	179629	4408.93
ndhA	1092	79753	2451.1	129350	4935.63	38865	1089.46	42155	1204.54	61142	2222.76	59782	2108.28
ndhB	1533	153002	3349.59	136440	3708.5	487822	9740.78	586726	11942.3	175753	4551.31	159809	4014.57
ndhC	363	13485	1246.75	13826	1587.04	39938	3367.86	46034	3957	14732	1611.13	14708	1560.37
ndhD	1503	52881	1180.8	41126	1140.14	55450	1129.32	64513	1339.31	42908	1133.33	37554	962.227
ndhE	306	26161	2869.26	31917	4346.1	16559	1656.48	19594	1998	17853	2316.15	17699	2227.45
ndhF	2220	22203	335.657	16397	307.759	125133	1725.41	141280	1985.73	49143	878.789	32930	571.24
ndhG	531	22509	1422.65	34076	2673.95	17058	983.35	22520	1323.33	23823	1781.06	19772	1433.96
ndhH	1182	15089	428.43	16306	574.816	32473	840.968	32170	849.233	9667	324.676	12431	405.013
ndhI	543	37326	2307	47964	3680.56	24526	1382.62	29595	1700.64	40659	2972.58	27620	1958.86
ndhJ	477	29861	2100.98	27476	2400.13	81862	5253.38	90175	5898.77	34927	2906.83	31302	2527.17
ndhK	741	26180	1185.74	27044	1520.73	72439	2992.46	82679	3481.53	30500	1634.02	27197	1413.46
petA	963	101657	3542.81	91077	3940.77	143868	4573.12	159188	5157.95	90588	3734.4	80613	3223.73
petB	648	242646	12567.1	252559	16240	109756	5184.75	121188	5835.5	144167	8832.16	159864	9500.7
petD	522	249500	16041.2	239765	19138.8	92228	5408.38	98369	5880.05	141496	10760.9	152462	11247.9
petG	114	32153	9465.71	27432	10026.6	27390	7354.64	40588	11109.3	20985	7307.69	24835	8389.57
petL	96	18192	6359.84	34098	14799.8	14492	4620.95	30805	10012.5	12930	5346.92	22849	9165.92
petN	90	15103	5631.93	16132	7468.69	6435	2188.67	7037	2439.71	17276	7620.38	12773	5465.51
psaA	2253	523764	7802.09	277260	5127.73	107832	1465.08	124128	1719.1	80733	1422.54	157302	2688.77
psaB	2205	491487	7480.66	288804	5457.5	118637	1646.97	131377	1859.11	94955	1709.56	165884	2897.18
psaC	246	136347	18601.5	82275	13935.8	25555	3179.91	30955	3926.35	101385	16361.2	73920	11572
psaI	111	52673	15925.8	19721	7402.95	18207	5021	25130	7064.2	57497	20563.6	34375	11926.1
psaJ	129	100967	26268	62103	20059.6	50257	11925.6	56367	13634.2	56793	17477.6	53260	15899.8
psbA	1062	8061074	254745	9003610	353257	73569	2120.53	82493	2423.74	9184670	343333	7715910	279797
psbB	1527	359953	7911.22	430441	11745.6	186377	3736.18	207696	4244.07	162760	4231.41	195518	4930.92
psbC	1386	108848	2635.69	118975	3576.77	8927	197.159	9404	211.711	52033	1490.36	63201	1756.07
psbD	1062	189686	5994.42	134100	5261.42	29334	845.515	34357	1009.45	82951	3100.8	116975	4241.79
psbE	252	204713	27263.5	134378	22219.1	10991	1335.09	12516	1549.74	80451	12673.8	80184	12253.7
psbF	120	7435	2079.39	7275	2526.1	1504	383.655	300	78.007	2637	872.378	3178	1019.89
psbH	222	144335	21820	104077	19534.4	45778	6312.17	51865	7289.79	91918	16437	93887	16286.7
psbI	111	42683	12905.3	33056	12408.7	14006	3862.47	21244	5971.82	47785	17090.1	31005	10756.9
psbJ	123	136715	37303.3	65396	22153.6	8313	2068.84	9162	2324.23	58160	18771.3	56653	17737.7
psbK	186	107928	19474.1	61473	13771.2	8006	1317.58	12852	2156.01	80973	17282.4	64480	13350.3
psbL	117	98150	28154.1	60028	21378	5224	1366.76	6489	1730.55	36665	12440.6	37800	12441.9
psbM	105	62660	20028	15039	5968	6182	1802.25	9390	2790.42	60753	22969.7	52817	19371.6
psbN	132	32215	8190.7	28922	9129.63	27993	6491.57	28332	6697.25	16511	4965.64	17753	5179.38
psbT	102	33810	11124.5	30063	12280.9	6237	1871.76	8465	2589.53	11862	4616.72	18342	6925.11
psbZ	189	72342	12845.9	58263	12844.9	2264	366.682	3986	658.065	34874	7325.14	50236	10236.1
rbcL	1443	1688624	39273.8	1530983	44208.2	295590	6270.44	304650	6587.62	831598	22878.3	866515	23125.4
rpl14	369	11946	1086.51	8455	954.742	101556	8424.69	103962	8791.07	21551	2318.55	20285	2117.04
rpl16	408	17049	1402.41	14258	1456.12	207563	15572.7	204866	15667.6	46057	4481.38	36862	3479.36
rpl2	822	20692	844.826	20800	1054.36	79402	2956.88	74568	2830.57	21134	1020.67	21552	1009.71
rpl20	354	5086	482.181	6289	740.248	187314	16197.3	191423	16872.7	36017	4039.06	27984	3044.29
rpl22	387	9547	827.928	6298	678.095	47778	3779.13	52504	4233.26	10932	1121.41	12724	1266.17
rpl23	282	6832	813.084	3472	513.014	8188	888.798	8800	973.704	6370	896.74	4816	657.684
rpl32	174	6604	1273.78	7805	1869.06	20128	3541	34640	6211.87	10813	2467.02	14619	3235.55
rpl33	201	44597	7446.4	51266	10627.5	73971	11265.2	73872	11467.7	43085	8509.54	47590	9118
rpl36	114	5221	1537.04	7017	2564.75	43677	11728	43910	12018.5	8591	2991.68	10555	3565.61
rpoA	1035	35027	1135.79	31996	1288.11	252237	7460.07	279572	8428.43	56712	2175.26	65098	2422.19
rpoB	3213	20880	218.1	17979	233.16	153480	1462.23	182237	1769.78	84663	1046.07	53697	643.605
rpoC1	2049	29910	489.904	24451	497.226	395946	5915.19	471805	7184.79	151066	2926.85	99631	1872.55
rpoC2	4110	42400	346.227	30376	307.955	470919	3507.35	560877	4258.13	245563	2371.9	135506	1269.69
rps11	417	9289	747.601	14191	1418	92336	6778.12	91304	6831.99	17176	1635.17	20027	1849.52
rps12	372	29402	2652.59	29046	3253.44	230781	18990.3	230304	19317.5	53926	5754.81	49891	5164.87
rps14	303	184753	20463.8	68750	9454.29	114033	11520.3	119241	12279.4	99327	13013.7	89128	11328
rps15	270	3166	393.535	2291	353.558	10970	1243.7	13962	1613.53	10097	1484.58	5806	828.12
rps16	249	92054	12407.4	79992	13385.9	1325	162.889	1621	203.131	71244	11358.6	60258	9319.56
rps18	306	68426	7504.75	73881	10060.3	189926	18999.3	208539	21264.7	90773	11776.4	91089	11463.7
rps19	279	21221	2552.69	14509	2166.87	41452	4547.95	43708	4888.21	16897	2404.26	17083	2357.98
rps2	711	9166	432.66	7069	414.274	60602	2609.11	70623	3099.35	26084	1456.4	18565	1005.55
rps3	657	25884	1322.22	15804	1002.31	125021	5824.95	133866	6357.68	35498	2144.94	35567	2084.79
rps4	606	39272	2174.94	38753	2664.6	58686	2964.4	62748	3230.88	65515	4291.85	53680	3411.3
rps7	468	45834	3286.84	42620	3794.6	142050	9291.16	155875	10392.6	47267	4009.48	47674	3922.98
rps8	399	18039	1517.32	16165	1688.11	98725	7574.06	107160	8380.18	25741	2561.11	30025	2897.95
ycf1	5400	54602	339.353	55608	429.084	258328	1464.37	297410	1718.52	147744	1086.16	98290	700.964
ycf2	6930	37686	182.509	44509	267.617	204839	904.803	217826	980.776	123256	706.075	85938	477.565
ycf3	507	102039	6754.53	84795	6968.85	95438	5762.19	98719	6075.56	102713	8042.54	91900	6980.52
ycf4	555	54544	3298.3	41593	3122.67	56485	3115.41	65641	3690.42	40276	2880.91	36090	2504.23

## Sheet: TableS3
Table S3. Expressional difference of plastid protein genes between different tissues of Dianella tasmanica. Va = Albino sector of variegated plants; Vg = Green sector of variegated plants; Ng = Leaves of green plants.
Gene	Va versus Vg					Vg versus Ng
	log2FoldChange	lfcSE1	stat2	pvalue	padj3	log2FoldChange	lfcSE1	stat2	pvalue	padj3
accD	1.53141	0.372599	4.11006	3.95559e-05	5.45598e-05	1.15997	0.372928	3.11043	0.00186814	0.00533753
atpA	-0.120795	0.212465	-0.568543	0.569667	0.599649	-0.418624	0.212674	-1.96838	0.0490247	0.0912087
atpB	-1.08244	0.223868	-4.83519	1.33015e-06	2.00778e-06	-0.683554	0.223484	-3.05863	0.00222353	0.00613388
atpE	-1.44961	0.22783	-6.36268	1.9827e-10	4.06708e-10	-0.56407	0.227034	-2.48452	0.0129727	0.0296519
atpF	-0.0410192	0.217241	-0.188819	0.850235	0.872036	-0.495164	0.217372	-2.27796	0.0227291	0.0478507
atpH	0.50168	0.178654	2.80811	0.00498335	0.00643013	0.0826875	0.178733	0.462632	0.643628	0.686537
atpI	-0.248814	0.237977	-1.04554	0.295775	0.328638	-0.163428	0.237996	-0.686682	0.492283	0.570763
ccsA	-0.105815	0.209942	-0.504021	0.614247	0.638178	-0.147104	0.210158	-0.699967	0.483948	0.56935
cemA	0.217529	0.350695	0.620278	0.535074	0.570746	0.67667	0.350603	1.93002	0.0536047	0.0952972
clpP	4.08684	0.18718	21.8337	1.11025e-105	2.2205e-104	2.30912	0.187484	12.3163	7.39734e-35	5.91787e-33
matK	-7.84929	0.348648	-22.5135	3.0595e-112	8.15868e-111	-0.391872	0.280758	-1.39576	0.162786	0.25044
ndhA	-1.79179	0.34167	-5.24422	1.56943e-07	2.51109e-07	-0.74773	0.341039	-2.19251	0.0283431	0.0566861
ndhB	1.50326	0.173636	8.65751	4.82187e-18	1.28583e-17	0.295169	0.174058	1.6958	0.0899229	0.149872
ndhC	1.25808	0.216072	5.82251	5.79703e-09	1.054e-08	0.182151	0.216928	0.839685	0.401085	0.501356
ndhD	-0.0259186	0.205165	-0.126331	0.89947	0.89947	-0.133949	0.205523	-0.651747	0.514565	0.588074
ndhE	-1.09398	0.259345	-4.21825	2.46202e-05	3.45546e-05	-0.646251	0.259121	-2.49401	0.012631	0.0296519
ndhF	2.41389	0.272637	8.85385	8.45543e-19	2.41584e-18	1.17586	0.274255	4.28746	1.80725e-05	8.50469e-05
ndhG	-0.947575	0.332317	-2.85142	0.00435249	0.00570819	-0.333127	0.331919	-1.00364	0.315552	0.427868
ndhH	0.651337	0.315447	2.0648	0.0389417	0.0479282	-0.429983	0.317982	-1.35223	0.176303	0.266117
ndhI	-1.07068	0.303959	-3.52244	0.000427586	0.000570115	-0.270977	0.303538	-0.892729	0.372002	0.487872
ndhJ	1.19942	0.189322	6.33536	2.36788e-10	4.73576e-10	0.287513	0.189841	1.5145	0.1299	0.20784
ndhK	1.14675	0.219141	5.23295	1.66824e-07	2.61685e-07	0.187077	0.219964	0.850488	0.395054	0.501356
petA	0.268724	0.183443	1.46489	0.142951	0.170688	-0.0898046	0.183675	-0.488932	0.62489	0.684811
petB	-1.49497	0.220682	-6.7743	1.2501e-11	2.70292e-11	-0.628178	0.220509	-2.84877	0.00438886	0.0117036
petD	-1.74698	0.202767	-8.6157	6.95161e-18	1.79396e-17	-0.6544	0.202543	-3.23092	0.00123392	0.00379669
petG	-0.208498	0.227514	-0.916419	0.359447	0.392516	-0.287826	0.227552	-1.26488	0.205914	0.294163
petL	-0.680322	0.467642	-1.45479	0.145726	0.171442	-0.501013	0.467635	-1.07138	0.284	0.391725
petN	-1.6089	0.242832	-6.6256	3.45843e-11	7.2809e-11	0.00873479	0.24223	0.0360598	0.971235	0.971235
psaA	-2.13829	0.382639	-5.58828	2.29333e-08	3.90354e-08	-1.61574	0.38243	-4.22493	2.39016e-05	0.000100638
psaB	-1.99682	0.342754	-5.82581	5.68362e-09	1.054e-08	-1.45527	0.342534	-4.24853	2.15178e-05	9.56345e-05
psaC	-2.31401	0.249024	-9.29232	1.50968e-20	4.64516e-20	-0.214304	0.248581	-0.862111	0.388627	0.501356
psaI	-1.08009	0.393363	-2.74578	0.00603671	0.00766567	0.474006	0.393223	1.20544	0.228034	0.320048
psaJ	-0.971626	0.217867	-4.45973	8.20638e-06	1.19366e-05	-0.458613	0.217822	-2.10545	0.0352521	0.0671468
psbA	-7.17303	0.227261	-31.563	1.19092e-218	4.76366e-217	0.0503966	0.226252	0.222745	0.823734	0.855828
psbB	-1.40904	0.266848	-5.2803	1.28974e-07	2.10569e-07	-1.07386	0.266781	-4.02527	5.691e-05	0.00022764
psbC	-4.03147	0.276467	-14.5821	3.65071e-48	2.48254e-47	-0.909553	0.268269	-3.39045	0.000697775	0.00223288
psbD	-2.71665	0.267266	-10.1646	2.85342e-24	1.08702e-23	-0.587171	0.265672	-2.21014	0.0270955	0.0555805
psbE	-4.21458	0.204629	-20.5962	2.9689e-94	4.75023e-93	-0.972245	0.203052	-4.78815	1.68325e-06	1.3466e-05
psbF	-3.33068	0.939767	-3.54416	0.000393865	0.000534054	-1.2571	0.938093	-1.34006	0.180227	0.267003
psbH	-1.71742	0.183889	-9.33946	9.6826e-21	3.09843e-20	-0.319283	0.183643	-1.73861	0.0821031	0.142458
psbI	-1.49658	0.262345	-5.70464	1.1659e-08	2.02765e-08	0.14136	0.262077	0.539382	0.589623	0.664364
psbJ	-3.87277	0.290338	-13.3388	1.37612e-40	7.86356e-40	-0.689681	0.289615	-2.38137	0.0172484	0.0383299
psbK	-3.3967	0.278288	-12.2057	2.89881e-34	1.36415e-33	-0.109771	0.277308	-0.395844	0.69222	0.728652
psbL	-4.11957	0.225326	-18.2827	1.13654e-74	1.51538e-73	-0.97567	0.224001	-4.35566	1.32668e-05	8.16419e-05
psbM	-2.64123	0.478129	-5.5241	3.3117e-08	5.5195e-08	0.709746	0.477696	1.48577	0.137341	0.215436
psbN	-0.497075	0.203136	-2.44701	0.0144047	0.0180058	-0.750083	0.203251	-3.69042	0.000223881	0.000778716
psbT	-2.51509	0.28607	-8.79186	1.4711e-18	4.05821e-18	-0.986351	0.285554	-3.45416	0.000552003	0.00184001
psbZ	-4.78849	0.302881	-15.8098	2.66253e-56	2.36669e-55	-0.518229	0.299616	-1.72964	0.083694	0.142458
rbcL	-2.80388	0.1923	-14.5808	3.72381e-48	2.48254e-47	-0.839014	0.191996	-4.36996	1.24269e-05	8.16419e-05
rpl14	2.96938	0.205089	14.4785	1.65688e-47	1.01962e-46	1.13482	0.205938	5.51048	3.57865e-08	3.57865e-07
rpl16	3.34773	0.209431	15.9849	1.62893e-57	1.62893e-56	1.48906	0.2099	7.09415	1.30146e-12	2.08233e-11
rpl2	1.50973	0.246104	6.13453	8.54116e-10	1.66657e-09	0.117545	0.247453	0.475018	0.634774	0.686243
rpl20	4.65585	0.271616	17.1413	7.29486e-66	8.33698e-65	2.54806	0.272044	9.36638	7.50634e-21	3.00253e-19
rpl22	2.29975	0.241297	9.5308	1.56078e-21	5.4288e-21	0.686514	0.242554	2.83035	0.00464968	0.0119992
rpl23	0.378485	0.324176	1.16753	0.242997	0.27771	0.235917	0.324524	0.726962	0.467249	0.557909
rpl32	1.49583	0.324042	4.61616	3.90898e-06	5.79108e-06	0.890821	0.324263	2.74722	0.00601032	0.0150258
rpl33	0.229708	0.25256	0.909518	0.363077	0.392516	-0.0116778	0.252612	-0.0462281	0.963128	0.971235
rpl36	2.43279	0.304317	7.99424	1.30374e-15	3.25935e-15	0.70589	0.304692	2.31673	0.0205185	0.0443643
rpoA	2.60246	0.211614	12.2982	9.26326e-35	4.63163e-34	0.947192	0.212368	4.46014	8.19047e-06	5.9567e-05
rpoB	2.72604	0.288361	9.45356	3.27513e-21	1.09171e-20	1.90999	0.289391	6.60002	4.11105e-11	5.48141e-10
rpoC1	3.61461	0.247815	14.5859	3.45111e-48	2.48254e-47	2.28676	0.248375	9.20688	3.35731e-20	8.95282e-19
rpoC2	3.45301	0.309151	11.1693	5.76042e-29	2.56018e-28	2.47568	0.30965	7.99509	1.29477e-15	2.58954e-14
rps11	2.55295	0.335353	7.61272	2.68379e-14	6.50615e-14	0.714144	0.336012	2.12535	0.0335573	0.0654776
rps12	2.59519	0.208974	12.4187	2.06788e-35	1.10287e-34	0.904023	0.209301	4.31926	1.56553e-05	8.34952e-05
rps14	-0.44228	0.360829	-1.22573	0.2203	0.25542	-0.28806	0.360826	-0.798335	0.424676	0.518461
rps15	1.81285	0.313477	5.78303	7.33675e-09	1.30431e-08	1.62839	0.313756	5.18998	2.10314e-07	1.86946e-06
rps16	-6.25554	0.197708	-31.6403	1.02975e-219	8.23799e-218	-0.305424	0.182915	-1.66976	0.0949675	0.155049
rps18	1.08865	0.217497	5.00537	5.57544e-07	8.57759e-07	0.424599	0.217584	1.95143	0.0510059	0.0927379
rps19	0.890733	0.210996	4.22157	2.42606e-05	3.45546e-05	0.0304329	0.211507	0.143886	0.88559	0.908298
rps2	2.63793	0.241414	10.927	8.56526e-28	3.60643e-27	1.54647	0.242416	6.3794	1.77788e-10	2.03186e-09
rps3	2.27973	0.235027	9.69988	3.01849e-22	1.09763e-21	0.880636	0.235709	3.73612	0.000186879	0.000711919
rps4	0.24904	0.21619	1.15195	0.249341	0.280948	0.683656	0.216038	3.16451	0.00155342	0.00460274
rps7	1.36561	0.18873	7.23578	4.62862e-13	1.08909e-12	0.183295	0.189143	0.969079	0.332506	0.443341
rps8	2.20682	0.213908	10.3167	5.92341e-25	2.36936e-24	0.792633	0.214489	3.69544	0.000219503	0.000778716
ycf1	1.93924	0.284595	6.81404	9.48929e-12	2.10873e-11	1.22514	0.285503	4.29118	1.77722e-05	8.50469e-05
ycf2	1.95847	0.323084	6.06179	1.34619e-09	2.56417e-09	1.40174	0.324112	4.32485	1.52637e-05	8.34952e-05
ycf3	-0.319252	0.183594	-1.7389	0.0820518	0.0994567	0.145524	0.183492	0.793081	0.427731	0.518461
ycf4	-0.0307504	0.181165	-0.169736	0.865217	0.87617	-0.239435	0.181385	-1.32004	0.186822	0.271742
1 Shrinkage estimation of Log2FoldChange.
2 Wald statistics.
3 Adjusted p-value.
